# Supplementary material for: Associations of canopy leaf traits with SNP markers in durum wheat (Triticum turgidum L. durum (Desf.))
Source: PLoS One. 2018 Oct 23;13(10):e0206226. doi: 10.1371/journal.pone.0206226 (PMC6198983; doi:10.1371/journal.pone.0206226)
Supplement: S5 Table — a: Overlapping gene by blast from http://www.ensembl.org/; b: Gene function and the homologous EST correspond to the best hit detected by blast from http://www.ncbi.nlm.nih.gov/; c:FLL, flag leaf length (cm); SLL, second leaf length (cm); TLL, third leaf length (cm);FLW, flag leaf width (cm); SLW, second leaf width (cm); TLW, third leaf width(cm); FLA, flag leaf area (cm2); SLA, second leaf area (cm2); TLA, third leaf area (cm2); FLCC, flag leaf chlorophyll content; SLCC, second leaf chlorophyll content; TLCC, third leaf chlorophyll content;TATL, total area of the top three leaves; ACTL, average chlorophyll content of the top three leaves; KGW, 1000-grain weight (g); KN, kernel number per spike. (XLSX) [file pone.0206226.s005.xlsx]

## Sheet: Sheet1
S5 Table. The plausible functions in the homologous sequences of associated EST.
SNP marker	Accession No.	Chr. location/bin	Chr. physic location	Overlapping gene a	Trait c	Gene function and the homologous EST b
						Function	E value	Ident	Accession
BE399980_1_A_Y_557	BE399980	1AS1-0.47-0.86	1A: 85345244-85345485	TraesCS1A01G092900	FLCC	40S ribosomal protein S4, Ae. Tauschii	1e-66	0.97	XM_020332924.1
BE403322_1_A_Y_426	BE403322	1AL3-0.61-1.00	1A: 547966711-547966952	TraesCS1A01G370800	KGW	galacturonosyltransferase 4, Ae. Tauschii	2e-132	0.99	XM_020293508.1
BE403516_2_A_Y_254	BE403516	C-2AL1-0.85	2A:595219249-595219490	TraesCS2A01G354200	FLL,FLW,FLA,SLL,SLW,SLA,TLL,TLW,TLA	60S ribosomal protein L23A-like, Ae. Tauschii	0	0.99	XM_020316927.1
BE403710_5_B_468	BE403710	5BL16-0.79-1.00	5B: 678337858-678338047	TraesCS5B01G513100	FLL,FLW,SLL,SLW,TLL,TLW,TLA	polygalacturonase, Ae. Tauschii	2e-172	0.97	XM_020341155.1
BE404339_7_B_649	BE404339	7BL10-0.78-1.00	7B: 593643040-593643281	TraesCS7B01G339300	FLL,FLW,SLW,TLW	RNA polymerase I-specific transcription initiation factor RRN3-like, Ae. Tauschii	0	0.98	XM_020320595.1
BE404374_3_A_Y_612	BE404374	3AL5-0.78-1.00	3A: 674747795-674748036	TraesCS3A01G433200	SLCC	histidine kinase 3, Ae. Tauschii	0	1	XM_020333812.1
BE405060_5_A_N_606	BE405060	C-5AL12-0.35	5A: 325932515-325932659	TraesCS5A01G148000	KGW	galacturonosyltransferase 4, Ae. Tauschii	0	0.99	KJ561789.1
BE405834_1_B_Y_216	BE405834	1B	1B: 28765266-28765404	TraesCS1B01G049200	FLL,FLW,FLA,SLL,SLW,SLA,TLL	soluble inorganic pyrophosphatase 4-like, Ae. Tauschii	0	0.96	XM_020317659.1
BE405835_7_B_Y_166	BE405835	7BS1-0.27-1.00	7B: 327425467-327425708	TraesCS7B01G190400	KGW	protein homolog of mammallan LYST-interacting protein 5, Ae. Tauschii	0	0.96	XM_020291846.1
BE406609_5_A_65	BE406609	5AL17-0.78-0.87	5A: 649779498-649779678	TraesCS5A01G473400	KGW	multiple inositol polyphosphate phosphatase 1, Ae. Tauschii	2e-121	0.95	XM_020303166.1
BE406943_7_A_Y_313	BE406943	7AL1-0.39-0.71	7A: 537060531-537060749	TraesCS7A01G362900	TLCC,ACTL	elongation factor 1-gamma 2-like, Ae. Tauschii	9e-161	1	XM_020345953.1
BE424174_7_A_Y_193	BE424174	C7A	7A: 290916480-290916662	TraesCS7A01G277200	FLCC	NADH dehydrogenase [ubiquinone] iron-sulfur protein 5-B-like, Ae. Tauschii	0	0.99	XM_020314101.1
BE425301_4_A_Y_160	BE425301	4AS4-0.63-0.76	4A: 37045403-37045644	TraesCS4A01G044700	TLCC,ACTL	40S ribosomal protein S3a, Ae. Tauschii	0	0.97	XM_020330014.1
BE426214_6_A_N_191	BE426214	6AL4-0.55-0.90	6A: 512338180-512338421	TraesCS6A01G282200	FLCC	ADP,ATP carrier protein 1, Ae. Tauschii	0	0.98	XM_020337391.1
BE426222_3_A_68	BE426222	3A	3A: 191530587-191530774	TraesCS3A01G173300	KGW	protein TPR1, Ae. Tauschii	0	0.98	XM_020333271.1
BE438226_4_A_N_681	BE438226	4AS3-0.76-1.00	4A: 78252384-78252563	TraesCS4A01G078400	FLCC	AP-3 complex subunit sigma, Ae. Tauschii	4e-140	0.97	XM_020301390.1
BE438495_6_B_Y_71	BE438495	6BL3-0.36-0.40	6B: 461333581-461333771	TraesCS6B01G256900	FLCC	60S ribosomal protein L14-1-like, Ae. Tauschii	2e-43	0.98	XM_020302758.1
BE442666_4_B_Y_327	BE442666	4BS8-0.57-0.81	4B: 27396643-27396884	TraesCS4B01G037800	FLL,FLW,FLA,SLL,SLW,SLA,TLL	lipoxygenase 3, T. aestivum	0	0.99	HQ913602.1
BE442905_6_B_N_1225	BE442905	6B	6B: 460083987-460084159	TraesCS6B01G256000	FLCC	casein kinase 1, Ae. Tauschii	0	0.97	XM_020342608.1
BE443500_4_A_N_610	BE443500	4AL12-0.43-0.59	4A: 573325176-573325317	TraesCS4A01G260800	FLCC	cyclase-associated protein 1, Ae. Tauschii	0	0.99	XM_020294613.1
BE443531_1_A_Y_839	BE443531	1AS1-0.47-0.86	1A: 91411180-91411386	TraesCS1A01G095800	FLCC	leucine aminopeptidase 2, Ae. Tauschii	0	0.97	XM_020342100.1
BE443538_5_A_1436	BE443538	5AS1-0.40-0.75	5A: 158931398-158931495	TraesCS5A01G103100	FLL,FLW,FLA,SLL,SLW,SLA,TLL,TLW,TLA,TATL	LIM domain-containing protein WLIM1,Ae. Tauschii	0	0.99	XM_020312694.1
BE443540_7_B_N_1397	BE443540	C-7BL2-0.33	7B: 377601455-377601608	TraesCS7B01G206400	FLL,FLW,FLA,SLL,SLW,SLA,TLL,TLW,TLA,TATL	lipase YOR059C，Ae. Tauschii	0	0.99	XR_002231115.1
BE443973_4_A_105	BE443973	4AS1-0.20-0.63	4A: 175858426-175858651	TraesCS4A01G131600	TLCC,ACTL	dolichyl pyrophosphate Man9GlcNAc2 alpha-1,3-glucosyltransferase, Ae. Tauschii	0	0.99	XM_020320299.1
BE444144_2_B_92	BE444144	2BS	2B: 132342855-132343066	TraesCS2B01G158500	SLCC	TVP38/TMEM64 family membrane protein slr0305, Ae. Tauschii	0	1	XM_020307358.1
BE444644_5_A_Y_287	BE444644	5AS1-0.40-0.75	5A: 158246965-158247206	TraesCS5A01G102800	TLCC,ACTL	protein CLT2, Ae. Tauschii	0	0.99	XM_020312699.1
BE444858_4_A_Y_87	BE444858	4A	4A: 425991159-425991365	TraesCS4A01G169300	TLCC,ACTL	uncharacterized LOC109768951, Ae. Tauschii	0	0.98	XM_020327686.1
BE445121_1_A_Y_552	BE445121	1A	1A: 54353560-54353801	TraesCS1A01G072000	FLL,FLW,FLA,SLL,SLW,SLA,TLL,TLW,TLA,TATL	glutamate--cysteine ligase B, chloroplastic, Ae. Tauschii	0	0.99	XM_020302500.1
BE445506_7_B_Y_355	BE445506	7BL10-0.78-1.00	7B: 730179577-730179818	TraesCS7B01G473700	TLW,TLA,TATL,KN	probable serine/threonine-protein kinase PIX13, Ae. Tauschii	0	0.98	XM_020310652.1
BE445587_7_A_N_347	BE445587	7AS8-0.45-0.89*	7A: 76500503-76500744	TraesCS7A01G118900	FLL,FLW,FLA,SLL,SLW,SLA,TLL,TLCC,ACTL	ABC transporter C family member 10-like, Ae. Tauschii	0	0.99	XR_002225940.1
BE471272_7_A_423	BE471272	C-7AS8-0.45	7A: 260905905-260906063	TraesCS7A01G263400	FLL,FLW,FLA,SLL,SLW,SLA,TLL,TLW,TLA,TATL	uncharacterized LOC109774304, Ae. Tauschii	0	0.98	XM_020333027.1
BE490384_2_A_Y_544	BE490384	2AL1-0.85-1.00	2A: 751005767-751006008	TraesCS2A01G537100	FLL,FLW,FLA,SLL,SLW,SLA,TLL,TLA,FLCC,SLCC	durum mitochondrial manganese superoxide dismutase mRNA, T.durum	0	0.99	KP696754.1
BE490763_2_A_1462	BE490763	2AL1-0.85-1.00	2A: 623546905-623547093	TraesCS2A01G380200	FLCC	endoplasmic reticulum metallopeptidase 1, Ae. Tauschii	0	0.96	XM_020309155.1
BE494023_4_A_N_380	BE494023	4AL4-0.80-1.00	4A: 445076739-445076980	TraesCS4A01G174700	FLCC	vacuolar protein sorting-associated protein 2 homolog 1, Ae. Tauschii	0	0.96	XM_020300234.1
BE494028_7_A_Y_108	BE494028	C-7AL1-0.39	7A: 485497017-485497244	TraesCS7A01G332000	FLCC	phosphatidylinositol 4-kinase gamma 4, Ae. Tauschii	0	0.98	XM_020295834.1
BE499251_2_A_N_239	BE499251	2AL1-0.85-1.00	2A: 7759818508-775981754	TraesCS2A01G584700	FLL,FLW,FLA,SLL,SLW,SLA,TLL,TLW,TLA,TATL	Brachypodium distachyon elicitor-responsive protein 3	9e-93	0.84	XM_010242322.3
BE499711_6_B_Y_294	BE499711	6B	6B: 240053797-240054038	TraesCS6A01G172400	FLL,FLW,FLA,SLL,SLW,SLA,TLL,TLW,TLA,TATL	branched-chain-amino-acid aminotransferase-like protein 1, Ae. Tauschii	0	0.99	XM_020313507.1
BE517711_5_B_49	BE517711	5B	5B: 487221967-487222137	TraesCS5B01G302500	FLCC	GDP-mannose 3,5-epimerase 2, Ae. Tauschii	0	0.99	XM_020336063.1
BE517914_3_A_Y_81	BE517914	3A	3A: 603810694-603810891	TraesCS3A01G356000	FLL,FLW,FLA,SLL,SLW,SLA,TLL,TLW,TLA,TATL	ras-related protein RABE1c, Ae. Tauschii	0	0.96	XM_020328386.1
BE518436_7_B_Y_671	BE518436	7BS	7B: 525132632-525132873	TraesCS7B01G289700	TLW,TLA	BRCA1-A complex subunit BRE, Ae. Tauschii	0	0.98	XM_020310531.1
BE585760_2_A_Y_481	BE585760	C-2AL1-0.85	2A: 197564135-197564333	TraesCS2A01G212900	FLL,FLW,FLA,SLL,SLW,SLA,TLL,TLW,TLA,FLCC,SLCC	phenylalanine ammonia-lyase-like, Ae. Tauschii	0	0.99	XM_020326159.1
BE586140_1_A_Y_220	BE586140	1AS3-0.86-1.00	1A: 31781010-31781251	TraesCS1A01G049700	KGW	serine/arginine-rich splicing factor RS2Z33-like, Ae. Tauschii	0	0.95	XM_020341383.1
BE590521_6_B_N_331	BE590521	C-6BL3-0.36	6B: 451477987-451478125	TraesCS6B01G251600	FLL,FLW,FLA,SLL,SLW,SLA,TLL,TLW,TLA,TATL	adenine phosphoribosyltransferase 2-like, Ae. Tauschii	7e-108	0.97	XM_020319274.1
BE591423_5_B_Y_580	BE591423	C-5BL14-0.75*	5B: 379815811-379815990	TraesCS5B01G209900	FLCC	protein SCAI, Ae. Tauschii	4e-118	0.99	XR_002228445.1
BE591682_1_B_Y_190	BE591682	1B	1B: 40185225-40185378	TraesCS1B01G058000	KGW	UDP-galactose/UDP-glucose transporter 5-like, Ae. Tauschii	0	0.99	XM_020309479.1
BE591777_6_B_244	BE591777	6BL5-0.40-1.00	6B: 685307399-685307640	TraesCS6B01G411500	FLL,FLW,FLA,SLL,SLW,SLA,TLL,TLW,TLA,TATL	PAP-specific phosphatase HAL2-like, Ae. Tauschii	2e-172	0.96	XM_020309659.1
BE591861_4_A_Y_848	BE591861	4A	4A: 298241509-298241750	TraesCS4A01G150800	TLCC,ACTL	KH domain-containing protein HEN4-like, Ae. Tauschii	0	0.99	XM_020316368.1
BE591957_6_A_N_163	BE591957	6AS5-0.65-1.00	6A: 23677987-23678228	TraesCS6A01G046200	FLL,FLW,FLA,SLL,SLW,SLA,TLL,TLW,TLA,TATL	uncharacterized LOC109786578, Ae. Tauschii	0	0.96	XM_020345149.1
BE606541_6_B_Y_676	BE606541	6AS1-0.35-0.65	6A: 219580276-219580517	TraesCS6B01G189600	FLL,FLW,FLA,SLL,SLW,SLA,TLL	DNA damage-inducible protein 1, Ae. Tauschii	0	0.99	XM_020294401.1
BE637485_5_B_Y_219	BE637485	5BS6-0.81-1.00	5B: 5057868-5058109	TraesCS5B01G003500	FLL,FLW,FLA,SLL,SLW,SLA,TLL,TLW,TLA,TATL	grain softness protein-1 (Gsp-1) gene, T. aestivum	0	1	AY255771.1
BF145580_2_A_107	BF145580	C-2AL1-0.85	2A: 568403750-568403893	TraesCS2A01G334600	FLL,FLW,FLA,SLL,SLW,SLA,TLL	agmatine deiminase, Ae. Tauschii	0	0.96	XM_020293423.1
BF201102_5_A_Y_154	BF201102	5AS3-0.75-0.98	5A: 19272094-19272335	TraesCS5A01G024900	TLCC,ACTL	5-methyltetrahydropteroyltriglutamate--homocysteine methyltransferase 1-like, Ae. Tauschii	0	0.96	XM_020339004.1
BF202975_2_B_280	BF202975	2BL2-0.36-0.50	2B: 427949742-427949983	TraesCS2B01G302800	TLCC,ACTL	cultivar Hongyoumai protein serine/threonine kinase mRNA, T. aestivum	9e-79	0.96	HM535631.1
BF292414_1_A_78	BF292414	1AL1-0.17-0.61	1A: 436431244-436431441	TraesCS1A01G246500	FLCC	serine/threonine-protein kinase At2g14440, Ae. Tauschii	0	0.98	XM_020294189.1
BF292614_6_A_189	BF292614	6AL8-0.90-1.00	6A: 585440123-585440365	TraesCS6A01G353900	FLCC	zinc finger CCCH domain-containing protein 18, Ae. Tauschii	0	0.98	XM_020307588.1
BF293371_7_A_N_1081	BF293371	7A	7A: 109347882-109348123	TraesCS7A01G156700	FLCC	pre-mRNA-splicing factor ATP-dependent RNA helicase DEAH10, Ae. Tauschii	0	0.98	XM_020340442.1
BF294007_6_A_Y_116	BF294007	6AL8-0.90-1.00	6A: 604881336-694881571	TraesCS6A01G389200	FLCC	uncharacterized LOC109748853, Ae. Tauschii	3e-162	0.96	XM_020307874.1
BF428994_3_A_N_324	BF428994	3AL5-0.78-1.00	3A: 727070312-727070498	TraesCS3A01G505100	FLL,FLW,FLA,FLCC,SLL,SLW,SLA,TLL,TLW,TLA	gamma-secretase subunit APH1-like, Ae. Tauschii	0	0.97	XM_020323512.1
BF474023_3_A_Y_425	BF474023	C-3AL3-0.42	3A: 421675567-421675808	TraesCS3A01G054500	FLL,FLW,FLA,SLL,SLW,TLL,TLW	probable protein ABIL1, Ae. Tauschii	0	0.99	XM_020310391.1
BF474379_7_A_83	BF474379	7AL16-0.86-0.90	7A: 581374818-581375021	TraesCS7A01G402200	FLCC	protein N-terminal asparagine amidohydrolase, Ae. Tauschii	0	0.98	XM_020290592.1
BF474410_4_A_394	BF474410	4AL4-0.80-1.00	4A: 676549974-676550215	TraesCS4A01G403000	FLL,FLW,FLA,SLL,SLW,SLA,TLL,TLW,TLA	uncharacterized LOC109785727, Ae. Tauschii	3e-161	0.91	XM_020344321.1
BF474552_7_B_Y_127	BF474552	7BS1-0.27-1.00	7B: 68346210-68346451	TraesCS7B01G063400	TLCC,ACTL	mRNA for sucrose synthase type I, T. aestivum	0	0.99	AJ001117.1
BF474569_1_A_Y_382	BF474569	1AS1-0.47-0.86	1A: 104378279-104378520	TraesCS1A01G106600	FLCC	USP family protein mRNA, T. aestivum	0	1	AY781348.1
BF478690_1_B_Y_78	BF478690	1BL1-0.47-0.69	1B: 493867932-493868127	TraesCS1B01G284400	TLCC,ACTL	uncharacterized LOC109744197, Ae. Tauschii	0	0.97	XM_020303295.1
BF482529_7_A_304	BF482529	7AL1-0.39-0.71	7A: 516146857-516147098	TraesCS7A01G352600	TLCC,ACTL	50S ribosomal protein L1, Ae. Tauschii	0	0.94	XM_020299521.1
BF482960_4_B_Y_75	BF482960	4BS1-0.81-1.00	4B: 28953671-28953865	TraesCS4B01G042300	FLA,SLCC	oxysterol-binding protein-related protein 1C, Ae. Tauschii	0	0.98	XM_020334200.1
BF483551_4_A_N_203	BF483551	4AS3-0.76-1.00	4A: 83356824-83357065	TraesCS4A01G080700	FLCC	HVA22-like protein I, Ae. Tauschii	8e-177	0.99	XM_020299392.1
BF484496_1_B_N_150	BF484496	1B	1B: 357650178-357650418	TraesCS1B01G199700	FLCC	pyridoxal reductase, Ae. Tauschii	0	0.92	XM_020336599.1
BF484606_1_A_390	BF484606	1A	1A: 27755813-27756015	TraesCS1A01G046300	FLCC	nudix hydrolase 9, Ae. Tauschii	5e-149	0.94	XR_002233048.1
BF485305_1_A_Y_29	BF485305	1AL1-0.17-0.61	1A: 398477542-398477690	TraesCS1A01G227600	FLCC	serine/threonine-protein kinase TOR, Ae. Tauschii	0	0.99	XM_020342513.1
BF485396_4_B_N_284	BF485396	C-4BL1-0.71	4B: 438336430-438336671	TraesCS4B01G205900	FLL,FLW,FLA,SLL,SLW,SLA,TLL,TLW,TLA,KGW	guanosine nucleotide diphosphate dissociation inhibitor At5g09550-like, Ae. Tauschii	0	0.98	XM_020343078.1
BF485396_4_B_N_466	BF485396	C-4BL1-0.71	4B: 438336612-438336793	TraesCS4B01G205900	FLCC	guanosine nucleotide diphosphate dissociation inhibitor At5g09550-like, Ae. Tauschii	0	0.98	XM_020343078.1
BG262734_3_A_N_190	BG262734	3AL5-0.78-1.00	3A: 688674390-688674631	TraesCS3A01G448900	FLCC	heparan-alpha-glucosaminide N-acetyltransferase-like, Ae. Tauschii	0	0.96	XM_020342382.1
BG263233_1_B_825	BG263233	1BL2-0.69-0.85	1B: 610168062-610168289	TraesCS1B01G377800	TLCC,ACTL	flap endonuclease 1-A, Ae. Tauschii	0	0.99	XM_020324513.1
BG274019_2_B_N_260	BG274019	2BL6-0.89-1.00	2B: 538947022-538947246	TraesCS2B01G375700	FLL,FLW,FLA,FLCC,SLL,SLW,SLA,SLCC,TLL	gamma-tubulin complex component 2, Ae. Tauschii	0	0.97	XM_020311161.1
BG274119_1_A_Y_221	BG274119	1A	1A: 403363285-403363528	TraesCS1A01G230600	FLCC	kinesin-like protein KIN-7L, Ae. Tauschii	0	0.97	XM_020292928.1
BG313767_1_B_107	BG313767	1BL1-0.47-0.85*	1B: 509892298-509892516	TraesCS1B01G292400	TLCC,ACTL	peptidyl-prolyl cis-trans isomerase FKBP20-1, Ae. Tauschii	0	0.98	XM_020302383.1
BG314157_1_A_127	BG314157	1AL3-0.61-1.00	1A: 503369090-503369332	TraesCS1A01G311800	KGW	zinc finger protein 830, Ae. Tauschii	0	0.97	XM_020332855.1
BG314205_1_B_33	BG314205	C-1BL6-0.32	1B: 336203765-336203917	TraesCS1B01G187900	FLL,FLW,FLA,SLL,SLW,SLA,TLL,TLW,TLA,TATL	uncharacterized LOC109773678, Ae. Tauschii	0	0.97	XM_020332388.1
BG604507_4_B_383	BG604507	4B	4B: 122564843-122565084	TraesCS4B01G109900	KGW	chloroplast fructose-bisphosphate aldolase (AlDP) mRNA, T. aestivum	0	0.98	FJ625793.3
BG604857_7_B_N_74	BG604857	C-7BS1-0.27	7B: 120169033-120169129	TraesCS7B01G104500	FLCC	dynamin-2A-like, Ae. Tauschii	1e-144	0.97	XM_020295115.1
BG607308_5_A_Y_101	BG607308	5AL17-0.78-0.87	5A: 617352167-617352387	TraesCS5A01G434400	TLCC,ACTL	5'-3' exoribonuclease 4-like, Ae. Tauschii	0	0.99	XM_020321357.1
BI479113_5_B_534	BI479113	5BS5-0.71-0.81	5B: 51634504-51634633	TraesCS5B01G046000	FLCC	outer envelope pore protein 16-2, Ae. Tauschii	0	1	XM_020307013.1
BM137384_5_A_444	BM137384	5AL17-0.78-0.87	5A: 11941835-11941996	TraesCS5A01G016200	FLCC	PDR-type ABC transporter (PDR1) mRNA, T. aestivum	0	1	FJ185035.1
BQ159615_6_B_N_189	BQ159615	6B	6B: 239285552-239285793	TraesCS6B01G199500	FLCC	protein STRUBBELIG-RECEPTOR FAMILY 8-like, Ae. Tauschii	0	0.97	XM_020313511.1
BQ167580_3_A_Y_342	BQ167580	3A	3A: 657947320-657947561	TraesCS3A01G414400	FLCC	E3 ubiquitin-protein ligase RGLG2-like, Ae. Tauschii	4e-165	0.98	XM_020332904.1
BQ169448_6_B_252	BQ169448	6B	6B: 261530454-261530695	TraesCS6B01G207100	FLCC	26S protease regulatory subunit 8 homolog A-like, Ae. Tauschii	0	0.99	XM_020310843.1
BQ169669_7_A_Y_378	BQ169669	7AL18-0.90-1.00	7A: 277730733-277730974	TraesCS7A01G270300	TLCC,ACTL	nuclear speckle RNA-binding protein A-like, Ae. Tauschii	0	0.99	XM_020311817.1
BQ172173_2_B_Y_157	BQ172173	2BL6-0.89-1.00	2B: 724757995-724758236	TraesCS2B01G530100	TLCC,ACTL	farnesyl pyrophosphate synthase-like, Ae. Tauschii	0	0.95	XM_020336554.1
CD452629_7_B_58	CD452629	7BS1-0.27-1.00	7B: 118980604-118980781	TraesCS7B01G103600	TLCC,ACTL	B12Dg1 gene, H.vulgare	3e-138	0.94	Y09805.1
CD452967_5_B_Y_229	CD452967	5B	5B: 121003345-121003586	TraesCS5B01G092100	FLL,FLW,FLA,SLL,SLW,SLA,TLL,TLW,TLA,TATL,FLCC,SLCC	probable prefoldin subunit 3, Ae. Tauschii	0	0.99	XM_020337546.1
CD453593_6_A_N_238	CD453593	C-6AL4-0.55	6A: 532418661-532418902	TraesCS6A01G299200	FLCC	dihydropyrimidine dehydrogenase (NADP(+)), Ae. Tauschii	0	0.95	XM_020314493.1
BE403597_2_A_1429	BE403597	2BL2-0.36-0.50	2A: 564502642-564502733	TraesCS2A01G331600	KN	small GTP-binding protein (rab2), T. aestivum	0	0.98	AY851657.1
BE426080_5_B_N_894	BE426080	C-5BL14-0.75*	5B: 308231531-308231703	TraesCS5B01G166200	KN	acetyl-CoA acetyltransferase, Ae. Tauschii	0	0.99	XM_020332625.1
BE426413_6_A_Y_398	BE426413	C-6AL4-0.55	6A: 420089485-420089643	TraesCS6A01G223400	KN	adenosine kinase 2, Ae. Tauschii	0	0.97	XM_020331878.1
BE443930_1_A_N_94	BE443930	1AL1-0.17-0.61	1A: 444775144-444775359	TraesCS1A01G253200	KN	pyruvate, phosphate dikinase 2, Ae. Tauschii	0	0.98	XM_020332774.1
BE489244_3_A_392	BE489244	3AS4-0.45-1.00	3A: 150721726-150721896	TraesCS3A01G156200	KN	VHS domain-containing protein At3g16270, Ae. Tauschii	0	0.98	XM_020335558.1
BE494482_7_B_29	BE494482	7B	7B: 602939537-602939685	TraesCS7B01G346700	KN	auxin response factor 18-like, Ae. Tauschii	0	0.98	XM_020313067.1
BE495786_1_B_108	BE495786	1BL1-0.47-0.69	1B: 510799156-510799383	TraesCS1B01G293000	KN	ATP-dependent zinc metalloprotease FTSH 8, Ae. Tauschii	0	0.98	XM_020291451.1
BE495896_5_B_276	BE495896	C-5BS4-0.43	5B: 182991696-182991593	TraesCS5B01G113800	KN	putative pumilio homolog 7, Ae. Tauschii	0	0.98	XM_020309874.1
BE497375_7_A_Y_191	BE497375	7A	7A: 484220957-484221198	TraesCS7A01G331100	KN	auxin-responsive protein IAA21-like, Ae. Tauschii	2e-74	0.96	XM_020320850.1
BE499019_4_B_N_89	BE499019	4BL5-0.86-1.00	4B: 566600370-566600578	TraesCS4B01G283300	KN	serine/threonine-protein phosphatase PP2A-4 catalytic subunit, Ae. Tauschii	0	0.97	XM_020292605.1
BE500453_6_A_36	BE500453	6AL4-0.55-0.90	6A: 470066314-470066469	TraesCS6A01G253900	KN	HMG1/2-like protein, Ae. Tauschii	1e-143	0.96	XM_020315252.1
BE517831_2_B_70	BE517831	C-2BL2-0.36	2B: 58324496-58324685	TraesCS2B01G098500	KN	phosphoinositide phospholipase C 2-like, Ae. Tauschii	0	0.99	XM_020297851.1
BE517877_2_A_95	BE517877	2AS5-0.78-1.00	2A: 116000643-116000857	TraesCS2A01G163700	KN	40S ribosomal protein S6-2-like, Ae. Tauschii	0	0.99	XM_020335234.1
BE585744_7_A_Y_1417	BE585744	C-7AS8-0.45	7A: 233338257-233338498	TraesCS7A01G251000	KN	ranBP2-type zinc finger protein At1g67325, Ae. Tauschii	0	0.98	XM_020342986.1
BE586140_1_A_Y_77	BE586140	1AS3-0.86-1.00	1A: 31780912-31781108	TraesCS1A01G049700	KN	serine/arginine-rich splicing factor RS2Z33-like, Ae. Tauschii	0	0.95	XM_020341383.1
BE605063_1_A_37	BE605063	1A	1A: 313740670-313740826	TraesCS1A01G175700	KN	SET and MYND domain-containing protein 4, Ae. Tauschii	0	0.96	XM_020306713.1
BE607036_1_A_Y_334	BE607036	1A	1A: 279904917-279905158	TraesCS1A01G157700	KN	induced stolen tip protein TUB8-like, Ae. Tauschii	1e-139	0.93	XM_020317332.1
BE607043_6_A_Y_163	BE607043	C-6AL4-0.55	6A: 496236816-496237057	TraesCS6A01G269700	KN	probable tocopherol O-methyltransferase, Ae. Tauschii	0	0.99	XM_020303989.1
BF201083_2_B_N_28	BF201083	2B	2B: 84976785-84976932	TraesCS2B01G118800	KN	putative nitric oxide synthase, Ae. Tauschii	7e-142	0.96	XM_020293649.1
BF291549_1_B_N_577	BF291549	1BS9-0.84-1.06	1B: 98723236-98723388	TraesCS1B01G095200	KN	Aegilops speltoides GSK-like kinase (GSK1)	3e-150	0.99	DQ364437.1
BF428726_1_A_Y_210	BF428726	1A	1A: 480831831-480832072	unknown	KN	peptidyl-prolyl cis-trans isomerase FKBP20-1, Ae. Tauschii	0	0.98	XM_020302382.1
BF474493_4_A_N_40	BF474493	4A	4A: 584821188-584821334	TraesCS4A01G276400	KN	pescadillo homolog, Ae. Tauschii	0	0.99	XM_020339826.1
BF482566_6_A_Y_285	BF482566	C-6AL8-0.90*	6A: 398548070-398548311	TraesCS6A01G216600	KN	tRNA (guanine(37)-N1)-methyltransferase, Ae. Tauschii	0	0.98	XM_020317435.1
BG607141_3_A_Y_180	BG607141	3A	3A: 638023557-638023798	TraesCS3A01G389100	KN	mitotic spindle checkpoint protein MAD1, Ae. Tauschii	0	0.95	XM_020311826.1
BG607512_5_A_Y_411	BG607512	5AL17-0.78-0.87	5A: 650272367-650272608	TraesCS5A01G474300	KN	leukotriene A-4 hydrolase homolog, Ae. Tauschii	0	0.99	XM_020319408.1
BM136727_6_B_631	BM136727	6B	6B: 574027779-574028028	TraesCS6B01G324700	KN	mediator of RNA polymerase II transcription subunit 23, Ae. Tauschii	0	0.99	XM_020304402.1
BQ168329_2_A_Y_198	BQ168329	2A	2A: 80591774-80592015	TraesCS2A01G134000	KN	magnesium-chelatase subunit ChlH, Ae. Tauschii	0	0.99	XM_020316893.1
CD454152_5_A_Y_580	CD454152	5AL17-0.78-0.87	5A: 629704604-629704820	TraesCS5A01G448100	KN	uncharacterized LOC109763443, Ae. Tauschii	0	0.95	XM_020322291.1
a Overlapping gene by blast from http://www.ensembl.org/
b Gene function and the homologous EST correspond to the best hit detected by blast from http://www.ncbi.nlm.nih.gov/
cFLL, flag leaf length (cm); SLL, second leaf length (cm); TLL, third leaf length (cm);FLW, flag leaf width (cm); SLW, second leaf width (cm); TLW, third leaf width(cm); FLA, flag leaf area (cm2); SLA, second leaf area (cm2); TLA, third leaf area (cm2); FLCC, flag leaf chlorophyll content; SLCC, second leaf chlorophyll content; TLCC, third leaf chlorophyll content；TATL, total area of the top thre…
